# Supplementary material for: Phosphoproteomics Profiling of Human Skin Fibroblast Cells Reveals Pathways and Proteins Affected by Low Doses of Ionizing Radiation
Source: PLoS One. 2010 Nov 30;5(11):e14152. doi: 10.1371/journal.pone.0014152 (PMC2994767; doi:10.1371/journal.pone.0014152)
Supplement: Table S2 — Significantly altered phosphopeptides based on peak intensities. (0.08 MB XLS) [file pone.0014152.s003.xls]

## Sheet: Sheet1
Entrez_GeneName	Description	Peptide	ttest:2 cGy_C	Ttest:50 cGy_C	2 cGy/0 cGy	50 cGy/0 cGyC
AAK1	AP2 ASSOCIATED KINASE 1.	R.ILS*DVTHSAVFGVPASK.S	0.0408704	0.0180081	2.94968	2.36254
ABL1	ISOFORM IA OF PROTO-ONCOGENE TYROSINE-PROTEIN KINASE ABL1.	K.GQGESDPLDHEPAVS*PLLPR.K	0.0113038	0.000806766	2.61298	2.90681
AHNAK	NEUROBLAST DIFFERENTIATION-ASSOCIATED PROTEIN AHNAK (FRAGMENT).	K.ISMQDVDLSLGS*PK.L	0.0374721	0.0125292	2.62963	2.01155
AHNAK	NEUROBLAST DIFFERENTIATION-ASSOCIATED PROTEIN AHNAK (FRAGMENT).	K.ASLGS*LEGEAEAEASS*PKGK.F	0.0112784	0.0368478	3.10828	2.50184
AHNAK	NEUROBLAST DIFFERENTIATION-ASSOCIATED PROTEIN AHNAK (FRAGMENT).	K.GHYEVTGS*DDETGKLQGSGVSLASK.K	0.140948	0.0183979	1.70468	2.68963
AHNAK	NEUROBLAST DIFFERENTIATION-ASSOCIATED PROTEIN AHNAK (FRAGMENT).	K.S*SKASLGS*LEGEAEAEASSPK.G	0.061088	0.0399826	3.81759	2.86026
AHNAK	NEUROBLAST DIFFERENTIATION-ASSOCIATED PROTEIN AHNAK (FRAGMENT).	K.SSKAS*LGS*LEGEAEAEASSPK.G	0.0611607	0.0398413	3.78138	2.87683
AHNAK	NEUROBLAST DIFFERENTIATION-ASSOCIATED PROTEIN AHNAK (FRAGMENT).	K.S*S*KASLGSLEGEAEAEASSPK.G	0.0727983	0.0421344	4.17185	3.06521
AHNAK	NEUROBLAST DIFFERENTIATION-ASSOCIATED PROTEIN AHNAK (FRAGMENT).	K.SKGHYEVTGS*DDETGKLQGSGVSLASK.K	0.161671	0.0241472	1.85335	3.375
AHNAK	NEUROBLAST DIFFERENTIATION-ASSOCIATED PROTEIN AHNAK (FRAGMENT).	K.S*SKAS*LGSLEGEAEAEASSPK.G	0.0263881	0.0821188	4.61834	3.45225
AHNAK	NEUROBLAST DIFFERENTIATION-ASSOCIATED PROTEIN AHNAK (FRAGMENT).	K.SS*KAS*LGSLEGEAEAEASSPK.G	0.0263881	0.0821188	4.61834	3.45225
AHNAK	NEUROBLAST DIFFERENTIATION-ASSOCIATED PROTEIN AHNAK (FRAGMENT).	R.IS*MSEVDLNVAAPK.V	0.00453477	0.0204731	3.95631	4.51809
AHSG	ALPHA-2-HS-GLYCOPROTEIN PRECURSOR.	K.CDSSPDS*AEDVRK.V	0.042816	0.011467	11.9893	4.09179
ALS2	ISOFORM 1 OF ALSIN.	R.RLS*LPGLLSQVS*PR.L	0.0153285	0.140138	4.91812	2.19111
ALS2CR19	ISOFORM 1 OF AMYOTROPHIC LATERAL SCLEROSIS 2 CHROMOSOME REGION CANDIDATE GENE 19 PROTEIN.	K.SS*SLESLQTAVAEVR.K	0.00899963	0.0296858	3.9315	3.72606
ANKRD28	ISOFORM 1 OF ANKYRIN REPEAT DOMAIN-CONTAINING PROTEIN 28.	K.TVS*FEALPIMR.N	0.00235208	#DIV/0!	4.09057	2.60297
APOA1; KIAA0999	KIAA0999 PROTEIN.	R.RFS*DGAASIQAFK.A	0.0727739	0.00374656	2.4624	2.59691
ARHGEF2	RHO/RAC GUANINE NUCLEOTIDE EXCHANGE FACTOR (GEF) 2.	K.SVS*TTNIAGHFNDESPLGLR.R	0.0540116	0.000464573	4.32889	3.20659
ARHGEF6	ISOFORM 1 OF RHO GUANINE NUCLEOTIDE EXCHANGE FACTOR 6.	K.S*TAALEEDAQILK.V	0.0199176	0.0176741	6.34288	8.31646
ASMTL	ISOFORM 2 OF N-ACETYLSEROTONIN O-METHYLTRANSFERASE-LIKE PROTEIN.	K.HDSIPAADTFEDLS*DVEGGGSEPTQR.D	0.117556	0.0377201	1.95746	3.34878
ATP2B1	ISOFORM D OF PLASMA MEMBRANE CALCIUM-TRANSPORTING ATPASE 1.	R.IEDS*EPHIPLIDDTDAEDDAPTKR.N	0.00428098	0.0151362	8.21604	6.63763
ATP2B1	ISOFORM D OF PLASMA MEMBRANE CALCIUM-TRANSPORTING ATPASE 1.	R.IEDS*EPHIPLIDDTDAEDDAPTK.R	1.97419e-06	7.92701e-05	8.62716	10.7675
BCLAF1	ISOFORM 1 OF BCL-2-ASSOCIATED TRANSCRIPTION FACTOR 1.	K.LKDLFDYS*PPLHK.N	0.0519105	0.00469102	2.23114	2.94415
BCLAF1	ISOFORM 1 OF BCL-2-ASSOCIATED TRANSCRIPTION FACTOR 1.	K.DLFDYS*PPLHK.N	0.0570773	0.00212035	2.34928	3.42357
BCLAF1	ISOFORM 1 OF BCL-2-ASSOCIATED TRANSCRIPTION FACTOR 1.	K.FNDS*EGDDTEETEDYR.Q	0.0404232	0.0226215	2.48051	3.47199
BYSL; TRFP	BYSTIN.	R.MPQDGS*DDEDEEWPTLEK.A	0.0108375	0.203108	21.0651	22.6186
C11orf58	SMALL ACIDIC PROTEIN.	R.S*ASPDDDLGSSNWEAADLGNEER.K	0.00124552	0.00359945	21.4402	14.608
C16orf53	HYPOTHETICAL PROTEIN C16ORF53.	R.DLFSLDSEDPSPAS*PPLR.S	0.0286288	0.0522578	3.06377	5.43804
C1orf78	CDNA FLJ10647 FIS, CLONE NT2RP2005781.	R.S*STLEPEDDDEDEEDTVTR.L	0.0384416	0.025186	3.62349	4.44631
C1orf78	CDNA FLJ10647 FIS, CLONE NT2RP2005781.	R.SS*TLEPEDDDEDEEDTVTR.L	#DIV/0!	0.0328567	2.90969	9.83372
C9orf142	HYPOTHETICAL PROTEIN C9ORF142.	R.KS*PRPAGPQLFLPDPDPQR.G	0.00267422	0.00103863	2.52496	2.50419
CCDC102A	COILED-COIL DOMAIN CONTAINING 102A.	K.GSLLTILGSPS*PER.M	0.00761666	0.0213517	3.36672	2.43844
CDC42EP1	ISOFORM 1 OF CDC42 EFFECTOR PROTEIN 1.	R.RSDS*LLSFR.L	0.0110529	0.0493488	2.57732	2.09765
CDC42EP1	ISOFORM 1 OF CDC42 EFFECTOR PROTEIN 1.	K.NAIS*LPQLNQAAYDSLVVGK.L	0.000625178	0.00190216	8.36028	11.2844
CDC42EP4	CDC42 EFFECTOR PROTEIN 4.	K.AGEPDGES*LDEQPSSSSSK.R	0.0360786	0.125278	0.397485	0.696778
CDC42EP4	CDC42 EFFECTOR PROTEIN 4.	K.NAMS*LPQLNEK.E	0.0404397	0.0201296	2.54292	2.01617
CDH11	ISOFORM 1 OF CADHERIN-11 PRECURSOR.	K.LADLYGS*KDTFDDDS.-	0.00934993	#DIV/0!	3.28054	2.54095
CDR2	CEREBELLAR DEGENERATION-RELATED PROTEIN 2.	R.SSS*ETILSSLAGSDIVK.G	#DIV/0!	0.0387873	#DIV/0!	6.89948
CEP170	CENTROSOMAL PROTEIN 170KDA ISOFORM ALPHA.	R.LGEAS*DSELADADK.A	0.00977486	0.00424771	3.9067	2.42838
CEP170	CENTROSOMAL PROTEIN 170KDA ISOFORM ALPHA.	R.QGS*FTIEKPSPNIPIELIPHINK.Q	0.0105314	0.00140522	2.79928	7.69995
CFL1	COFILIN-1.	K.LGGS*AVISLEGKPL.-	0.000600781	0.00718151	10.7526	10.2978
COPB2	COATOMER SUBUNIT BETA'.	R.STAQQELDGKPAS*PTPVIVASHTANKEEK.S	0.328656	0.0357366	1.59651	2.6824
COPB2	COATOMER SUBUNIT BETA'.	R.STAQQELDGKPASPT*PVIVASHTANKEEK.S	0.628827	0.00553016	1.27294	2.68944
CSTF3	CLEAVAGE STIMULATION FACTOR 77 KDA SUBUNIT.	K.RPNEDS*DEDEEKGAVVPPVHDIYR.A	0.0145061	0.00201714	4.14731	4.10637
CTPS	CTP SYNTHASE 1.	R.SGSSS*PDSEITELKFPSINHD.-	0.0244107	0.11581	7.0589	3.70078
CTR9	136 KDA PROTEIN.	K.KGGEFDEFVNDDT*DDDLPISK.K	#DIV/0!	0.00831939	5.26861	13.2311
DAAM2	OTTHUMP00000016352.	K.ELGS*TEDIYLASR.K	0.0545857	0.0294065	5.20819	3.12726
DAB2IP	DAB2 INTERACTING PROTEIN.	K.SLS*MVDLQDAR.T	0.0264087	0.0175082	3.33154	2.32728
DKFZP686A01247	HYPOTHETICAL PROTEIN DKFZP451D112.	K.VVKPKS*PEPEATLTFPFLDK.M	0.00801602	0.0458375	3.76425	3.67406
DLG5	DISCS LARGE HOMOLOG 5.	R.LGS*SSNLQFK.A	#DIV/0!	0.0151205	3.19894	3.44737
DMN	ISOFORM 1 OF DESMUSLIN.	R.TFS*PTYGLLR.N	0.0180634	0.00538148	3.16862	1.86638
DNAJC5	ISOFORM 2 OF DNAJ HOMOLOG SUBFAMILY C MEMBER 5.	R.SLS*TSGESLYHVLGLDK.N	0.00121054	0.0143387	7.60419	6.51304
DPYSL3	DPYSL3 PROTEIN.	R.GMYDGPVFDLTTT*PK.G	0.00488335	0.00582053	2.87152	2.71176
EIF3S4	EUKARYOTIC TRANSLATION INITIATION FACTOR 3 SUBUNIT 4.	K.GIPLATGDTS*PEPELLPGAPLPPPKEVINGNIK.T	0.162489	0.0123748	1.83894	3.36942
EIF3S4	EUKARYOTIC TRANSLATION INITIATION FACTOR 3 SUBUNIT 4.	K.GIPLATGDT*SPEPELLPGAPLPPPKEVINGNIK.T	#DIV/0!	0.00589886	3.03766	6.0624
EIF4B	EUKARYOTIC TRANSLATION INITIATION FACTOR 4B.	R.SQSSDTEQQS*PTSGGGK.V	0.00476709	0.000421439	0.295028	0.187538
EIF4EBP1	EUKARYOTIC TRANSLATION INITIATION FACTOR 4E-BINDING PROTEIN 1.	R.NSPVT*KTPPRDLPTIPGVTSPSSDEPPMEASQSHLR.N	0.00468714	0.00306387	6.52317	5.3439
EIF5B	EUKARYOTIC TRANSLATION INITIATION FACTOR 5B.	K.WDGS*EEDEDNSK.K	0.0245242	0.000938145	7.69691	4.877
EPB41L2	BAND 4.1-LIKE PROTEIN 2.	R.S*LDGAPIGVMDQSLMK.D	0.0998888	0.00148135	5.94743	4.91675
FAM21B	PREDICTED: HYPOTHETICAL PROTEIN LOC55747 ISOFORM 2.	R.RTPS*DDEEDNLFTPPK.L	0.0590252	0.0257519	1.54889	2.66892
FAM54B	HYPOTHETICAL PROTEIN DKFZP564M0163.	K.ASS*FADMMGILK.D	0.00226471	0.000118355	6.151	6.97819
FAM65A	CDNA FLJ45893 FIS, CLONE OCBBF3023543.	R.SQS*FAGVLGSHER.G	0.037735	#DIV/0!	3.25773	2.60038
FLJ40432; KLF7	CDNA FLJ40432 FIS, CLONE TESTI2039227.	R.SFS*ADNFIGIQR.S	0.00143119	#DIV/0!	2.49486	1.79627
G3BP; SPARC	RAS-GTPASE-ACTIVATING PROTEIN-BINDING PROTEIN 1.	K.S*SSPAPADIAQTVQEDLR.T	0.0333798	0.0141481	3.30962	3.0234
G3BP; SPARC	RAS-GTPASE-ACTIVATING PROTEIN-BINDING PROTEIN 1.	K.SS*SPAPADIAQTVQEDLR.T	0.00788148	0.00264404	3.64893	3.33337
G3BP; SPARC	RAS-GTPASE-ACTIVATING PROTEIN-BINDING PROTEIN 1.	K.SSS*PAPADIAQTVQEDLR.T	0.00606818	0.00264404	4.0646	3.33337
G3BP2	ISOFORM B OF RAS-GTPASE-ACTIVATING PROTEIN-BINDING PROTEIN 2.	K.NLEELEEKSTT*PPPAEPVSLPQEPPKPR.V	#DIV/0!	0.0111209	1.405	2.95902
GARNL1	235 KDA PROTEIN.	R.SSS*TSDILEPFTVER.A	0.052698	0.0165187	4.14398	3.84082
GFPT1	ISOFORM 1 OF GLUCOSAMINE--FRUCTOSE-6-PHOSPHATE AMINOTRANSFERASE [ISOMERIZING] 1.	R.VDS*TTCLFPVEEK.A	0.0239498	0.00635461	14.241	3.52624
GOLGA4	ISOFORM 1 OF GOLGIN SUBFAMILY A MEMBER 4.	R.VPS*VESLFR.S	0.000314704	0.00140791	4.07322	3.79787
GRLF1	ISOFORM 1 OF GLUCOCORTICOID RECEPTOR DNA-BINDING FACTOR 1.	R.TSFSVGS*DDELGPIR.K	0.00252582	0.00250487	4.43955	3.1097
HCFC1	ISOFORM 1 OF HOST CELL FACTOR.	K.TITLVKS*PISVPGGSALISNLGK.V	0.0358405	0.00110651	3.2307	3.75638
HDAC1	HISTONE DEACETYLASE 1.	R.MLPHAPGVQMQAIPEDAIPEES*GDEDEDDPDKR.I	0.0367791	0.017669	5.39856	8.16162
HMGA1	HIGH MOBILITY GROUP AT-HOOK 1 ISOFORM A.	R.KQPPVSPGTALVGSQKEPSEVPT*PK.R	0.546334	0.0157131	1.25545	2.83715
HMGI	11 KDA PROTEIN.	K.KLEKEEEEGISQES*SEEEQ.-	0.995107	0.00906954	1.00513	4.39118
HN1	HEMATOLOGICAL AND NEUROLOGICAL EXPRESSED 1 ISOFORM 1.	R.RNS*SEASSGDFLDLK.G	0.0474496	0.000460672	4.41506	3.4115
HS1BP3	HS1-BINDING PROTEIN 3.	R.KLS*PQDPSEDVSSVDPLK.L	0.0811679	0.0128264	3.77561	2.94406
HUWE1	ISOFORM 2 OF HECT, UBA AND WWE DOMAIN-CONTAINING PROTEIN 1.	R.GSGTAS*DDEFENLR.I	0.0047441	0.00500537	2.79912	1.93049
IFI16	ISOFORM 1 OF GAMMA-INTERFERON-INDUCIBLE PROTEIN IFI-16.	K.VSEEQTQPPS*PAGAGMSTAMGR.S	0.0179028	0.02522	0.15024	0.23829
ILF3	ISOFORM 4 OF INTERLEUKIN ENHANCER-BINDING FACTOR 3.	R.DSS*KGEDSAEETEAKPAVVAPAPVVEAVSTPSAAFPSDATAENVK.Q	0.290494	0.042544	2.25607	3.07213
ILF3	ISOFORM 4 OF INTERLEUKIN ENHANCER-BINDING FACTOR 3.	R.DSSKGEDS*AEETEAKPAVVAPAPVVEAVSTPSAAFPSDATAENVK.Q	0.0697649	0.00478805	3.45133	5.25859
ILF3	ISOFORM 4 OF INTERLEUKIN ENHANCER-BINDING FACTOR 3.	R.DSSKGEDSAEET*EAKPAVVAPAPVVEAVSTPSAAFPSDATAENVK.Q	#DIV/0!	0.0352336	#DIV/0!	6.27036
ITGA4	INTEGRIN ALPHA-4 PRECURSOR.	R.RDS*WSYINSK.S	0.0333986	0.00676808	7.77686	4.39317
IWS1	ISOFORM 1 OF IWS1 HOMOLOG.	K.MDS*DEDEKEGEEEKVAK.R	0.00320072	0.0128054	2.67781	3.26164
KIAA0674	PREDICTED: HYPOTHETICAL PROTEIN LOC23307.	R.SSLS*GDEEDELFK.G	0.022974	0.0526139	6.66866	7.61845
KIAA1212	GIRDIN.	K.SSS*QENLLDEVMK.S	0.0239007	0.0473084	3.84532	3.46293
KIAA1212	GIRDIN.	K.SS*SQENLLDEVMK.S	0.0219101	0.023178	5.84715	5.8625
KIAA2002	PREDICTED: HYPOTHETICAL PROTEIN LOC79834 ISOFORM 2.	K.HVILSGS*TEVISNEGGR.F	0.0789591	0.00534056	2.56268	2.9035
LEO1	ISOFORM 1 OF RNA POLYMERASE-ASSOCIATED PROTEIN LEO1.	K.KYVIS*DEEEEDDD.-	0.0211062	0.00241478	6.20271	9.60297
LGALS1	GALECTIN-1.	R.VRGEVAPDAKS*FVLNLGK.D	0.0353445	0.00428703	3.21183	2.32611
LIG1	DNA LIGASE 1.	R.VLGS*EGEEEDEALSPAK.G	#DIV/0!	0.0387899	4.36518	4.24821
LMNA	ISOFORM A OF LAMIN-A/C.	R.ASS*HSSQTQGGGSVTKK.R	0.0346936	0.186344	0.3043	0.660346
LMO7	ISOFORM 3 OF LIM DOMAIN ONLY PROTEIN 7.	K.TSTTGVATTQSPT*PR.S	5.59698e-05	0.00019657	0.282868	0.32053
LOC283731; LOC652671; PML	ISOFORM PML-1 OF PROBABLE TRANSCRIPTION FACTOR PML.	K.KAS*PEAASTPRDPIDVDLPEEAER.V	0.11644	0.0317676	6.44014	4.37076
LOC285629; TBC1D4	TBC1 DOMAIN FAMILY, MEMBER 4.	R.SLTSS*LENIFSR.G	0.00263983	0.00157904	8.97322	7.31866
LOC643025; PGAM4	PROBABLE PHOSPHOGLYCERATE MUTASE 4.	R.RS*YDVPPPPMEPDHPFYSNISK.D	0.00132642	0.00971847	3.91457	3.62486
LRRC16	LEUCINE RICH REPEAT CONTAINING 16.	K.RSS*GFISELPSEEGK.K	0.175312	0.00150565	3.35508	3.01041
LRRFIP1	LRR FLI-I INTERACTING PROTEIN 1 (FRAGMENT).	R.NMPGLSAATLASLGGTSS*R.R	0.133699	0.0101745	3.39281	2.815
LRRFIP2	ISOFORM 1 OF LEUCINE-RICH REPEAT FLIGHTLESS-INTERACTING PROTEIN 2.	R.RGS*GDTSSLIDPDTSLSELR.D	0.0195505	0.00780194	3.59843	3.50691
LUZP1	ISOFORM 1 OF LEUCINE ZIPPER PROTEIN 1.	R.EKPDS*DDDLDIASLVTAK.L	0.0430938	0.101171	4.46498	4.50161
MAP1B	MICROTUBULE-ASSOCIATED PROTEIN 1B.	K.VSPSKS*PSLS*PSPPSPLEK.T	0.00813939	0.126612	4.35327	1.51376
MAP1B	MICROTUBULE-ASSOCIATED PROTEIN 1B.	R.ASVS*PMDEPVPDSES*PIEK.V	0.0638202	0.0452142	2.85243	2.96632
MAP1B	MICROTUBULE-ASSOCIATED PROTEIN 1B.	R.KLGDVS*PTQIDVSQFGSFKEDTK.M	0.0640006	8.24392e-05	3.34588	4.41702
MAP1B	MICROTUBULE-ASSOCIATED PROTEIN 1B.	R.KLGDVS*PTQIDVSQFGSFK.E	0.00119805	0.00337728	3.64602	4.76224
MAP1B	MICROTUBULE-ASSOCIATED PROTEIN 1B.	K.LGDVS*PTQIDVSQFGSFK.E	0.0203436	0.0417237	4.02672	5.15276
MAP1B	MICROTUBULE-ASSOCIATED PROTEIN 1B.	R.DVMS*DETNNEETESPSQEFVNITK.Y	0.0450487	0.0139623	6.76707	20.1842
MAP3K7IP2	ISOFORM 1 OF MITOGEN-ACTIVATED PROTEIN KINASE KINASE KINASE 7- INTERACTING PROTEIN 2.	R.SNS*ISQIPSLEEMQQLR.S	0.0349415	0.162286	3.33513	2.44677
MAP4	ISOFORM 2 OF MICROTUBULE-ASSOCIATED PROTEIN 4.	K.DMES*PTKLDVTLAK.D	0.0647178	8.97907e-05	3.47051	3.22815
MAP4	ISOFORM 2 OF MICROTUBULE-ASSOCIATED PROTEIN 4.	K.ETERAS*PIKMDLAPSK.D	0.0213473	0.30398	4.91551	3.51859
MAP4	ISOFORM 1 OF MICROTUBULE-ASSOCIATED PROTEIN 4.	K.KCS*LPAEEDSVLEK.L	0.0560606	0.00163522	27.7365	5.0098
MAP4	ISOFORM 2 OF MICROTUBULE-ASSOCIATED PROTEIN 4.	K.TEVALAKDMES*PTKLDVTLAK.D	0.000369715	0.00119946	8.64592	6.00569
MAPK1	MITOGEN-ACTIVATED PROTEIN KINASE 1.	R.VADPDHDHTGFLTEY*VATR.W	0.00088804	0.0030956	2.74806	2.45403
MAPRE3	ISOFORM 1 OF MICROTUBULE-ASSOCIATED PROTEIN RP/EB FAMILY MEMBER 3.	K.KLIGTAVPQRTSPT*GPK.N	0.0145111	0.0221003	1.59613	2.71215
MARCKS; TUBE1	MYRISTOYLATED ALANINE-RICH C-KINASE SUBSTRATE.	K.AEDGATPSPSNET*PK.K	0.00968098	0.0247374	0.248775	0.42635
MAST2	ISOFORM 2 OF MICROTUBULE-ASSOCIATED SERINE/THREONINE-PROTEIN KINASE 2.	K.EQDVVTGVS*PLLFR.K	0.0269185	0.0275295	3.56719	4.21362
MATR3	MATRIN-3.	R.RDS*FDDRGPSLNPVLDYDHGSR.S	0.000103016	0.00126466	6.13886	8.20353
MST101	PREDICTED: HYPOTHETICAL PROTEIN LOC114825.	R.S*PEAVGPELEAEEK.L	#DIV/0!	0.0288283	3.66651	2.96811
NEXN	MSTP128.	K.AEIKEMLAS*DDEEDVSSKVEK.A	0.000705976	0.00241535	13.7016	21.5075
NSFL1C	ISOFORM 2 OF NSFL1 COFACTOR P47.	K.KS*PNELVDDLFK.G	0.000771355	0.00185316	5.64968	4.64934
NUCKS1	NUCLEAR UBIQUITOUS CASEIN AND CYCLIN-DEPENDENT KINASES SUBSTRATE.	R.KVVDYSQFQES*DDADEDYGR.D	0.0493821	0.016311	3.03535	3.40907
NUP98	ISOFORM 1 OF NUCLEAR PORE COMPLEX PROTEIN NUP98-NUP96 PRECURSOR.	K.YGLQDS*DEEEEEHPSK.T	#DIV/0!	0.0373464	3.57223	4.31126
OSBPL3	ISOFORM 1A OF OXYSTEROL-BINDING PROTEIN-RELATED PROTEIN 3.	R.LHSS*NPNLSTLDFGEEK.N	0.0401559	0.0793292	4.05782	3.74558
PABPN1	POLY(A) BINDING PROTEIN, NUCLEAR 1.	K.QMNMS*PPPGNAGPVIMSIEEK.M	0.0397593	0.139763	4.28661	3.74928
PCNP	ISOFORM 1 OF PEST PROTEOLYTIC SIGNAL-CONTAINING NUCLEAR PROTEIN.	K.TLSVAAAFNEDEDS*EPEEMPPEAK.M	#DIV/0!	0.000120395	1.74448	5.37078
PDAP1	28 KDA HEAT- AND ACID-STABLE PHOSPHOPROTEIN.	K.S*LDSDES*EDEEDDYQQK.R	0.00331454	0.0977636	3.62775	1.77987
PDAP1	28 KDA HEAT- AND ACID-STABLE PHOSPHOPROTEIN.	K.SLDS*DES*EDEEDDYQQK.R	0.00331454	0.0447614	3.62775	2.03131
PDCD5	PROGRAMMED CELL DEATH PROTEIN 5.	R.KVMDS*DEDDDY.-	0.033389	0.0471342	2.57716	2.5001
PDPK1	ISOFORM 1 OF 3-PHOSPHOINOSITIDE-DEPENDENT PROTEIN KINASE 1.	R.ANS*FVGTAQYVSPELLTEK.S	0.00430655	0.0131595	3.50556	3.24432
PGM1	PHOSPHOGLUCOMUTASE 1.	K.AIGGIILTAS*HNPGGPNGDFGIK.F	0.0180097	0.00134796	4.38318	3.29802
PGRMC1	MEMBRANE-ASSOCIATED PROGESTERONE RECEPTOR COMPONENT 1.	K.EGEEPTVYS*DEEEPKDESAR.K	0.0102812	0.0214833	0.279287	0.723534
PGRMC2	MEMBRANE-ASSOCIATED PROGESTERONE RECEPTOR COMPONENT 2.	R.LLKPGEEPSEYT*DEEDTKDHNKQD.-	0.063739	0.00942083	2.21476	2.96969
PJA1	ISOFORM 1 OF UBIQUITIN PROTEIN LIGASE PRAJA1.	K.IFFDT*DDDDDMPHSTSR.W	0.00670572	0.00501123	3.28842	2.73055
PKN2	SERINE/THREONINE-PROTEIN KINASE N2.	R.AS*SLGEIDESSELR.V	0.0515098	0.00737326	4.18247	3.17147
PLEC1	ISOFORM 1 OF PLECTIN-1.	R.KQIT*MEELVR.S	0.0479148	0.00493622	2.03826	2.59026
PLEC1	PLECTIN 1 ISOFORM 11.	R.T*SSEDNLYLAVLR.A	0.00214473	7.74717e-05	8.0799	7.01137
PLEC1	PLECTIN 1 ISOFORM 11.	R.TS*SEDNLYLAVLR.A	0.00915823	7.82125e-05	11.9629	10.3808
PLEKHA5	ISOFORM 1 OF PLECKSTRIN HOMOLOGY DOMAIN-CONTAINING FAMILY A MEMBER 5.	R.AKS*PTPESSTIASYVTLR.K	0.0588193	0.0489495	3.07402	2.68581
POLE4; TMEM166	CDNA FLJ13391 FIS, CLONE PLACE1001241.	K.NVFTS*AEELER.A	0.00050941	0.00739764	2.91088	2.94502
PPFIBP1	ISOFORM 2 OF LIPRIN-BETA-1.	R.SQS*TTFNPDDMSEPEFK.R	0.0312532	0.0550631	2.61679	2.33498
PPP2R3A	ISOFORM PR130 OF SERINE/THREONINE-PROTEIN PHOSPHATASE 2A 72/130 KDA REGULATORY SUBUNIT B.	R.PLS*PVPHVNNVVNAPLSINIPR.F	0.0689719	0.00628	3.55314	3.49679
PRICKLE1	PRICKLE-LIKE PROTEIN 1.	K.SRS*DNALNLVTER.K	0.00513295	#DIV/0!	2.60626	5.00064
PRICKLE2	PRICKLE-LIKE PROTEIN 2.	R.TVS*DLALQNAFGDR.W	0.000996078	0.00318903	3.4441	2.91664
PRKAB2	5'-AMP-ACTIVATED PROTEIN KINASE SUBUNIT BETA-2.	R.DLSSS*PPGPYGQEMYAFR.S	0.000941071	0.0106072	3.57011	2.71969
PRKAB2	5'-AMP-ACTIVATED PROTEIN KINASE SUBUNIT BETA-2.	R.DLSS*SPPGPYGQEMYAFR.S	0.0359651	#DIV/0!	3.36295	3.26357
PRKAB2	5'-AMP-ACTIVATED PROTEIN KINASE SUBUNIT BETA-2.	K.IMVGS*TDDPSVFSLPDSK.L	0.0200763	0.0796571	3.81594	3.49435
PRKD1	PROTEIN KINASE D1.	R.S*VVGTPAYLAPEVLR.N	0.0324615	0.204832	3.14484	2.22422
PSMA3	ISOFORM 2 OF PROTEASOME SUBUNIT ALPHA TYPE 3.	K.ESLKEEDES*DDDNM.-	0.00218772	0.0139475	3.27571	2.06607
PUM1	PUMILIO HOMOLOG 1.	R.RPGQSFHVNSEVNSVLS*PR.S	0.00711035	0.0348314	2.77898	3.49932
PUM1	PUMILIO HOMOLOG 1.	R.RPGQSFHVNSEVNSVLS*PR.S	0.00711035	0.0348314	2.77898	3.49932
PXN	ISOFORM ALPHA OF PAXILLIN.	K.TGSSS*PPGGPPKPGSQLDSMLGSLQSDLNK.L	0.0015745	0.0143698	14.3964	14.7595
RAB12	RAB12, MEMBER RAS ONCOGENE FAMILY.	R.AGGGGGLGAGS*PALSGGQGR.R	0.0447097	0.00229442	0.547263	0.356436
RPLP2	60S ACIDIC RIBOSOMAL PROTEIN P2.	R.YVASYLLAALGGNSS*PSAK.D	0.0404451	0.0309832	5.63206	5.6193
RRAGD	ISOFORM 1 OF RAS-RELATED GTP-BINDING PROTEIN D.	K.MSPNETLFLES*TNK.I	0.0542799	0.00327685	2.40758	2.60897
RRAS; SR-A1	SERINE ARGININE-RICH PRE-MRNA SPLICING FACTOR SR-A1.	R.FDIYDPFHPTDEAYS*PPPAPEQK.Y	0.00154693	0.00269006	6.31065	8.83938
RSF1	REMODELING AND SPACING FACTOR 1.	K.TFLDKDAQRLS*PIPEEVPK.S	0.0498095	0.00106561	2.57907	2.91552
SASH1	SAM AND SH3 DOMAIN-CONTAINING PROTEIN 1.	R.S*HSLDDLQVEPGAEQDVPTEVTEPPPQIVPEVPQK.T	0.0159351	0.0448427	4.51704	4.21398
SASH1	SAM AND SH3 DOMAIN-CONTAINING PROTEIN 1.	R.SHS*LDDLQVEPGAEQDVPTEVTEPPPQIVPEVPQK.T	0.0159351	0.0282196	4.51704	4.38104
SASH1	SAM AND SH3 DOMAIN-CONTAINING PROTEIN 1.	R.TCS*FGGFDLTNR.S	0.00344458	#DIV/0!	24.7274	#DIV/0!
SCRIB	ISOFORM 3 OF PROTEIN LAP4.	R.LPLLPPES*PGPLR.Q	0.0251054	0.0256196	5.63236	4.08113
SEPT2	SEPTIN-2.	K.IYHLPDAES*DEDEDFKEQTR.L	0.00317977	1.17139e-05	7.94102	8.49263
SEPT5	SEPTIN-5.	R.MES*PIPILPLPTPDAETEK.L	0.0103637	0.00108736	3.22006	4.78864
SF3B2	SPLICING FACTOR 3B SUBUNIT 2.	K.IEEAMDGSET*PQLFTVLPEKR.T	0.00357881	0.00809626	5.15482	5.37837
SFRS9	SPLICING FACTOR, ARGININE/SERINE-RICH 9.	R.GRDS*PYQSR.G	0.375048	0.0017942	1.69064	2.82439
SH3BP4	SH3-DOMAIN BINDING PROTEIN 4.	R.SYS*LSELSVLQAK.S	0.00714858	0.00942953	3.70321	4.3609
SH3KBP1	ISOFORM 1 OF SH3-DOMAIN KINASE-BINDING PROTEIN 1.	R.S*IEVENDFLPVEK.T	0.0200118	0.00174017	4.1338	4.08014
SH3KBP1	ISOFORM 1 OF SH3-DOMAIN KINASE-BINDING PROTEIN 1.	K.LRPRS*IEVENDFLPVEK.T	0.0175869	0.00087016	5.72377	4.08458
SHROOM3	SHROOM-RELATED PROTEIN.	K.SMS*AEDLLER.S	0.0117911	#DIV/0!	2.51375	#DIV/0!
SLC17A5	SIALIN.	R.NDGEEST*DRTPLLPGAPR.A	0.0455307	#DIV/0!	2.7049	#DIV/0!
SLC7A6OS	HYPOTHETICAL PROTEIN SLC7A6OS.	K.YPLDVQKEFGYDS*PHDLDS*D.-	0.0187143	0.0291133	5.53947	4.14607
SRRM1	SERINE/ARGININE REPETITIVE MATRIX 1.	R.RRS*PS*PAPPPR.R	0.092736	0.00711172	0.580869	0.318656
SRRM1	SERINE\/ARGININE REPETITIVE MATRIX 1.	R.HRPS*PPAT*PPPK.T	0.060611	0.0202659	0.496854	0.358425
SRRM1	SERINE\/ARGININE REPETITIVE MATRIX 1.	K.KET*ESEAEDNLDDLEK.H	0.334578	0.03003	3.12002	2.99323
SRRM1	SERINE\/ARGININE REPETITIVE MATRIX 1.	K.KETES*EAEDNLDDLEK.H	0.0148722	0.0124832	4.52209	4.36652
SRRM2	251 KDA PROTEIN.	R.SCFESS*PDPELK.S	0.0569592	0.0283948	5.90858	2.55535
SRRM2	251 KDA PROTEIN.	K.ELSNS*PLRENSFGSPLEFR.N	#DIV/0!	0.000578319	#DIV/0!	3.5101
SRRM2	251 KDA PROTEIN.	R.GEFSAS*PMLK.S	0.0534789	0.00815322	4.62616	5.30205
SSB	LUPUS LA PROTEIN.	K.FAS*DDEHDEHDENGATGPVK.R	0.0902159	0.01439	2.13005	2.58413
SSRP1	FACT COMPLEX SUBUNIT SSRP1.	K.EGMNPSYDEYADS*DEDQHDAYLER.M	0.00104323	0.00018238	6.52369	4.91185
STMN1	STATHMIN.	K.RAS*GQAFELILSPR.S	0.0294778	0.111721	3.75146	2.3007
STMN1	STATHMIN.	R.AS*GQAFELILSPR.S	0.00663959	0.00278892	3.90431	4.57406
STRN3	ISOFORM BETA OF STRIATIN-3.	K.NLEQILNGGES*PKQK.G	0.00120437	0.0276557	3.37781	1.75508
STXBP5	ISOFORM 1 OF SYNTAXIN-BINDING PROTEIN 5.	R.KLS*LPTDLKPDLDVK.D	0.0862026	0.00617666	4.1511	5.64266
SUPT5H	ISOFORM 1 OF TRANSCRIPTION ELONGATION FACTOR SPT5.	R.DVTNFTVGGFAPMS*PR.I	0.0569087	0.0376983	2.87422	3.05604
SVIL	ISOFORM 1 OF SUPERVILLIN.	R.SLS*DFTGPPQLQALK.Y	0.0162557	0.00162781	3.37325	2.81774
SYNPO	ISOFORM 2 OF SYNAPTOPODIN.	R.MRS*PQPARPGSAAVPGAAFAPIPR.S	0.0387816	0.0481365	2.5181	2.43715
TJP2	ISOFORM A1 OF TIGHT JUNCTION PROTEIN ZO-2.	R.GSYGS*DAEEEEYRQQLSEHSK.R	0.0806459	0.0401164	2.7693	4.12804
TLN1	271 KDA PROTEIN.	R.LNEAAAGLNQAATELVQAS*RGTPQDLAR.A	0.0233112	0.161293	4.40758	5.95765
TNKS1BP1	182 KDA TANKYRASE 1-BINDING PROTEIN.	R.NRS*AEEGELAESK.S	0.0376514	0.00466735	1.81274	2.51636
TNKS1BP1	182 KDA TANKYRASE 1-BINDING PROTEIN.	R.SFGTRPLS*SGFSPEEAQQQDEEFEK.K	0.00890809	0.00414744	4.15651	3.30973
TNS1	TENSIN-1.	K.EATSDPS*RTPEEEPLNLEGLVAHR.V	0.112621	0.0113292	4.00388	5.79891
TNS3	TUMOR ENDOTHELIAL MARKER 6.	R.KLS*LGQYDNDAGGQLPFSK.C	0.0470383	0.000241533	2.78214	3.21462
TP53BP1	ISOFORM 1 OF TUMOR SUPPRESSOR P53-BINDING PROTEIN 1.	R.RSDS*PEIPFQAAAGPSDGLDASSPGNSFVGLR.V	0.0246175	0.156178	2.52407	1.90005
TP53BP1	ISOFORM 1 OF TUMOR SUPPRESSOR P53-BINDING PROTEIN 1.	K.MVIQGPSS*PQGEAMVTDVLEDQKEGR.S	0.0175928	0.0435748	6.15682	7.19438
TPD52L2	ISOFORM 2 OF TUMOR PROTEIN D54.	K.GLLSDS*MTDVPVDTGVAAR.T	0.0218456	0.0356485	4.46756	4.23418
TPI1	ISOFORM 2 OF TRIOSEPHOSPHATE ISOMERASE.	R.KQS*LGELIGTLNAAK.V	0.0814269	0.00139881	2.90854	2.52819
TPI1	ISOFORM 2 OF TRIOSEPHOSPHATE ISOMERASE.	K.QS*LGELIGTLNAAK.V	0.00615289	0.0116178	4.74079	3.36987
TSC1	HAMARTIN.	R.GGFDS*PFYRDSLPGSQR.K	#DIV/0!	0.0177327	2.25988	2.91636
TUBA6	TUBA6 PROTEIN.	K.TIGGGDDS*FNTFFSETGAGK.H	0.0590208	0.0396489	2.95913	3.86895
TWIST2	TWIST-RELATED PROTEIN 2.	K.KGS*PSAQSFEELQSQR.I	0.0388737	0.0597059	3.34007	2.04023
UBAP2L	ISOFORM 2 OF UBIQUITIN-ASSOCIATED PROTEIN 2-LIKE.	K.SPAVATSTAAPPPPSS*PLPSK.S	5.77117e-05	0.000450801	0.221202	0.409494
USP24	UBIQUITIN CARBOXYL-TERMINAL HYDROLASE 24.	K.TLLSESSSQSSKS*PSLSSK.Q	0.00532987	0.182972	6.71111	1.59216
USP47	MY002 PROTEIN.	R.LFVLLPEQS*PVSYSK.R	0.00374663	0.00166929	4.55506	4.15887
USP8	UBIQUITIN CARBOXYL-TERMINAL HYDROLASE 8.	R.SYS*SPDITQAIQEEEK.R	0.136777	0.00919312	7.78267	7.24669
UTP18	U3 SMALL NUCLEOLAR RNA-ASSOCIATED PROTEIN 18 HOMOLOG.	R.KT*SSDDES*EEDEDDLLQR.T	0.0447413	#DIV/0!	3.42403	3.37311
WRNIP1	ISOFORM 2 OF ATPASE WRNIP1.	K.RPAAAAAAGSAS*PR.S	0.121281	0.0200395	0.364337	0.0965205
XPO6	EXPORTIN-6.	K.HSVTAAT*PPPS*PTSGESGDLLSNLLQSPSSAK.L	0.0464095	0.0234104	4.18675	3.57955
YAP1	65 KDA YES-ASSOCIATED PROTEIN.	R.AHS*SPASLQLGAVSPGTLTPTGVVSGPAATPTAQHLR.Q	0.0382546	8.50094e-05	2.6301	2.13425
ZBTB7A	ZINC FINGER AND BTB DOMAIN-CONTAINING PROTEIN 7A.	R.VRGGAPDPSPGATATPGAPAQPSS*PDAR.R	6.3939e-05	#DIV/0!	0.332841	0.737655
ZC3H13	ZINC FINGER CCCH-TYPE CONTAINING 13.	R.NTEESS*SPVRK.E	0.0379297	0.207464	8.81894	7.18845
ZC3H14	NUCLEAR PROTEIN UKP68 ISOFORM 1.	R.DLVQPDKPAS*PK.F	0.00155965	0.00162962	0.317197	0.576339
ZFYVE19	ISOFORM 3 OF ZINC FINGER FYVE DOMAIN-CONTAINING PROTEIN 19.	R.LPDS*DDDEDEETAIQR.V	0.0711615	0.0119149	1.91449	2.73816
ZNF521	ZNF521 PROTEIN (FRAGMENT).	R.ALS*PLSPVAIEQTSLK.M	0.00951139	0.0109036	6.76129	6.75297
Supplementary Table 2. Significantly altered phosphopeptides based on peak intensities.
		R.ASS*LEDLVLK.E	0.00974703	0.00914637	2.6275	3.38913
		R.SFS*LDPLMER.R	0.00967117	#DIV/0!	6.13378	5.07565
