# Supplementary material for: Phosphoproteomics Profiling of Human Skin Fibroblast Cells Reveals Pathways and Proteins Affected by Low Doses of Ionizing Radiation
Source: PLoS One. 2010 Nov 30;5(11):e14152. doi: 10.1371/journal.pone.0014152 (PMC2994767; doi:10.1371/journal.pone.0014152)
Supplement: Table S3 — Significantly alterered phosphopeptides based on spectral counts. The G-test was used to identify significantly affected phosphopeptides based on the number of observed spectra. NS = not significant. (0.06 MB XLS) [file pone.0014152.s004.xls]

## Sheet: Sheet1
Entrez_GeneName	Description	peptide	0 cGy_count	2 cGy_count	50 cGy_count	Total_Spectral_count	2 cGy GTest	50 cGy GTest
ABCC1	ISOFORM 2 OF MULTIDRUG RESISTANCE-ASSOCIATED PROTEIN 1.	HHNS*TAELQK	4			4	3.8765	NS
ABCF1	ISOFORM 2 OF ATP-BINDING CASSETTE SUB-FAMILY F MEMBER 1.	LSVPT*SDEEDEVPAPKPR	4			4	3.8765	NS
ACIN1	ISOFORM 1 OF APOPTOTIC CHROMATIN CONDENSATION INDUCER IN THE NUCLEUS.	AES*PAEKVPEESVLPLVQK	4		5	9	3.8765	NS
ADD1	ISOFORM 1 OF ALPHA-ADDUCIN.	GDEASEEGQNGSS*PK	5	17	12	34	6.28088	NS
AHNAK	NEUROBLAST DIFFERENTIATION-ASSOCIATED PROTEIN AHNAK (FRAGMENT).	AS*LGSLEGEAEAEASSPK	6	22	19	47	8.94848	7.90402
AHNAK	AHNAK NUCLEOPROTEIN, ISOFORM 2.	KGDRS*PEPGQTWTR	1	9	5	15	6.37956	NS
AHNAK	NEUROBLAST DIFFERENTIATION-ASSOCIATED PROTEIN AHNAK (FRAGMENT).	GGVTGS*PEAS*ISGSKGDLK		5	1	6	4.87573	NS
AKAP12	A-KINASE ANCHOR PROTEIN 12 ISOFORM 2.	VLSKPPEGVVSEVEMLSS*QER		1	7	8	NS	7.34969
AKAP12	A-KINASE ANCHOR PROTEIN 12 ISOFORM 2.	RGS*S*SDEEGGPK	4		3	7	3.8765	NS
AKAP2; PALM2; PALM2-AKAP2	ISOFORM A OF A-KINASE ANCHOR PROTEIN 2.	TNGHS*PSQPR	11	2	2	15	6.72663	4.94321
ANKRD25	HYPOTHETICAL PROTEIN FLJ20004.	SSGLST*PVPPSAGHLAHVR	4		1	5	3.8765	NS
ARHGAP1	RHO-GTPASE-ACTIVATING PROTEIN 1.	STQKS*PATAPK	5	1		6	NS	4.12834
ASPH	ASPARTATE BETA-HYDROXYLASE ISOFORM C.	SSGNSSSSGSGSGSTSAGSSS*PGAR	4			4	3.8765	NS
ATN1; FLJ41278; FLJ41747; PRH1; PRH2	ATROPHIN-1.	GRAS*PGGVSTSSSDGKAEK	4			4	3.8765	NS
ATXN2L	ISOFORM 1 OF ATAXIN-2-LIKE PROTEIN.	LQPSSS*PENSLDPFPPR	10	4	2	16	NS	4.13132
ATXN2L	ISOFORM 1 OF ATAXIN-2-LIKE PROTEIN.	GINGGPSRMS*PK	7	1	1	9	4.66535	NS
BAIAP2	ISOFORM 5 OF BRAIN-SPECIFIC ANGIOGENESIS INHIBITOR 1-ASSOCIATED PROTEIN 2.	SSS*MAAGLER		5	2	7	4.87573	NS
BAZ1B	ISOFORM 1 OF BROMODOMAIN ADJACENT TO ZINC FINGER DOMAIN PROTEIN 1B.	LAEDEGDS*EPEAVGQSR	8		1	9	9.03784	4.37188
BCLAF1	ISOFORM 1 OF BCL-2-ASSOCIATED TRANSCRIPTION FACTOR 1.	SSSSSASPSS*PSSR	5	1		6	NS	4.12834
BNIP2; GTF2A2	BCL2/ADENOVIRUS E1B 19 KDA PROTEIN-INTERACTING PROTEIN 2.	KGS*ITEYTAAEEK	2	9	1	12	4.21051	NS
BSCL2; HNRPUL2	SCAFFOLD ATTACHMENT FACTOR A2.	EEDEPEERS*GDETPGSEVPGDK	12	4	9	25	4.30715	NS
C10orf9	ISOFORM 2 OF CYCLIN FOLD PROTEIN 1.	SAS*ADNLTLPR	6			6	6.41073	5.1845
C2orf18; CENPA	UNCHARACTERIZED PROTEIN C2ORF18 PRECURSOR.	LLGGTRT*PINDAS	5		2	7	5.12807	NS
CCDC6	COILED-COIL DOMAIN-CONTAINING PROTEIN 6.	LDQPVSAPPS*PR	4			4	3.8765	NS
CCNL2; LOC643556	ISOFORM 3 OF CYCLIN-L2.	GLLPGGTQVLDGTSGFS*PAPK	4		2	6	3.8765	NS
CDC42EP4	CDC42 EFFECTOR PROTEIN 4.	AGEPDGES*LDEQPSSSSSK	13	5	6	24	3.86126	NS
CDR2	CEREBELLAR DEGENERATION-RELATED PROTEIN 2.	SSS*ETILSSLAGSDIVK	4		4	8	3.8765	NS
CG030; RPL34	60S RIBOSOMAL PROTEIN L34.	RLS*YNTASNK	5			5	5.12807	4.12834
CHD3	ISOFORM 1 OF CHROMODOMAIN HELICASE-DNA-BINDING PROTEIN 3.	METEADAPS*PAPSLGER	7	1		8	4.66535	6.2622
CLASP1	CLIP-ASSOCIATING PROTEIN 1.	RS*PTGSTTSR	4			4	3.8765	NS
CRTC2	HYPOTHETICAL PROTEIN.	SSHYGGS*LPNVNQIGSGLAEFQSPLHSPLDSSR		5	1	6	4.87573	NS
CRTC3	68 KDA PROTEIN.	LFS*LSNPSLSTTNLSGPSR		5		5	4.87573	NS
CTNND1	ISOFORM 1AB OF CATENIN DELTA-1.	VGGS*SVDLHR	5	2		7	NS	4.12834
CTR9	136 KDA PROTEIN.	GGEFDEFVNDDT*DDDLPISK	2	6	8	16	NS	3.87023
CTR9	136 KDA PROTEIN.	KGS*GS*EQEGEDEEGGER	5			5	5.12807	4.12834
CYBRD1	HYPOTHETICAL PROTEIN CYBRD1.	NLALDEAGQRS*TM	4		2	6	3.8765	NS
DAB2	ISOFORM 1 OF DISABLED HOMOLOG 2.	SSPNPFVGSPPKGLS*IQNGVK	4			4	3.8765	NS
DBI; FLJ14346	HYPOTHETICAL PROTEIN LOC80097.	GGGPGKS*PTR	6	1		7	NS	5.1845
DCP1A	MRNA DECAPPING ENZYME 1A.	QRS*PLLNQPVPELSHASLIANQSPFR	1	7	2	10	4.27626	NS
DKC1	H/ACA RIBONUCLEOPROTEIN COMPLEX SUBUNIT 4.	AGLESGAEPGDGDSDTT*KK	4		2	6	3.8765	NS
DKFZp434J0226; IGFL2; IRF2BP1	INTERFERON REGULATORY FACTOR 2 BINDING PROTEIN 1 VARIANT.	AGGAS*PAASSTAQPPTQHR	7	8		15	NS	6.2622
DKFZP667L0421	HYPOTHETICAL PROTEIN DKFZP667L0421.	RPS*PQPS*PR	4		1	5	3.8765	NS
DNAJC17	DNAJ HOMOLOG SUBFAMILY C MEMBER 17.	QAQAQES*EEEEESR	4			4	3.8765	NS
DOCK10	ISOFORM 1 OF DEDICATOR OF CYTOKINESIS PROTEIN 10.	IPRPLS*LIGSTLR		3	5	8	NS	4.87573
DPYSL2	DIHYDROPYRIMIDINASE-RELATED PROTEIN 2.	GLYDGPVCEVSVT*PK		6		6	6.1016	NS
EGFR	ISOFORM 1 OF EPIDERMAL GROWTH FACTOR RECEPTOR PRECURSOR.	ELVEPLT*PSGEAPNQALLR	5			5	5.12807	4.12834
EHBP1	HYPOTHETICAL PROTEIN DKFZP566N1646.	S*TPPPNNLVNPVQELETER		6	1	7	6.1016	NS
EHBP1L1; MAP3K11	MITOGEN-ACTIVATED PROTEIN KINASE KINASE KINASE 11.	NVFEVGPGDS*PTFPR	5		3	8	5.12807	NS
EPB41L2	BAND 4.1-LIKE PROTEIN 2.	S*LDGAPIGVMDQSLMK	4		4	8	3.8765	NS
EPRS	GLUTAMYL-PROLYL TRNA SYNTHETASE.	EYIPGQPPLSQSS*DSSPTR	1	8	1	10	5.30974	NS
EPRS	GLUTAMYL-PROLYL TRNA SYNTHETASE.	EYIPGQPPLSQSSDS*SPTR	10	3	8	21	4.00349	NS
ERC1	ISOFORM 2 OF RAB6-INTERACTING PROTEIN 2.	TNS*TGGSSGSSVGGGSGK	11	3	4	18	4.89086	NS
FAM21B	PREDICTED: HYPOTHETICAL PROTEIN LOC55747 ISOFORM 2.	SPMFPALGEASS*DDDLFQSAK		2	12	14	NS	13.7832
FIP1L1	ISOFORM 3 OF PRE-MRNA 3'-END-PROCESSING FACTOR FIP1.	DHS*PTPSVFNS*DEERYR	4			4	3.8765	NS
FLJ23908	HYPOTHETICAL PROTEIN FLJ23908.	SFS*LDPLMER	9	1	2	12	6.89695	NS
FMN2	FORMIN 2.	LGEEPEEEAQGPDAPAAAS*LPGS*PAPSQR	6	1		7	NS	5.1845
GPR124	ISOFORM 2 OF PROBABLE G-PROTEIN COUPLED RECEPTOR 124 PRECURSOR.	ALPAAAEDGS*PVFGEGPPSLK	11		1	12	13.0737	7.18302
GTPBP1	GTP BINDING PROTEIN 1.	SAMDSPVPASMFAPEPS*SPGAAR	7		2	9	7.71582	NS
H2AFJ	H2A HISTONE FAMILY, MEMBER J ISOFORM 2.	KTES*QKT*KSK		5		5	4.87573	NS
HCAP-G	CONDENSIN COMPLEX SUBUNIT 3.	TLHCEGTEINS*DDEQESKEVEETATAK		7	1	8	7.34969	NS
HDAC7A	HDAC7A PROTEIN.	AQSS*PAAPASLSAPEPASQAR	4			4	3.8765	NS
HLCS	BIOTIN--PROTEIN LIGASE.	RGS*ASGSEPAGDSDR	4			4	3.8765	NS
HMGI	11 KDA PROTEIN.	KLEKEEEEGISQES*S*EEEQ	164	97	124	385	20.5295	NS
HMGI	11 KDA PROTEIN.	KLEKEEEEGIS*QES*S*EEEQ	17	52	18	87	17.3561	NS
HOMER3	HOMER-3B PROTEIN.	EGLGQGQS*LEQLEALVQTK			5	5	NS	4.87573
IGF2BP2	INSULIN-LIKE GROWTH FACTOR 2 MRNA BINDING PROTEIN 2 ISOFORM A.	ISYIPDEEVSSPS*PPQR	7			7	7.71582	6.2622
IGF2BP3	insulin-like growth factor 2 mRNA binding protein 3	GSS*RQGS*PGSVSK	6	2		8	NS	5.1845
IQSEC1	ISOFORM 1 OF IQ MOTIF AND SEC7 DOMAIN-CONTAINING PROTEIN 1.	MQFS*FEGPEK	5			5	5.12807	4.12834
IRS2	INSULIN RECEPTOR SUBSTRATE 2 INSERTION MUTANT (FRAGMENT).	TYS*LTTPAR		5	7	12	4.87573	7.34969
IWS1	ISOFORM 1 OF IWS1 HOMOLOG.	AAVLS*DS*EDEEKASAK	8	2		10	NS	7.35625
JUN	TRANSCRIPTION FACTOR AP-1.	LQALKEEPQTVPEMPGET*PPLS*PIDMESQER		8	1	9	8.61458	NS
KIAA0310	PREDICTED: INOSITOL POLYPHOSPHATE-5-PHOSPHATASE E ISOFORM 14.	ADSGPTQPPLSLS*PAPETK	4			4	3.8765	NS
KIAA0674	PREDICTED: HYPOTHETICAL PROTEIN LOC23307.	LSLTSDPEEGDPLALGPES*PGEPQPPQLK	4		1	5	3.8765	NS
KIAA1212	GIRDIN.	SLSVS*SDFLGK	5		2	7	5.12807	NS
KIAA1468	KIAA1468 PROTEIN.	AGS*ISTLDSLDFAR	2	9	8	19	4.21051	3.87023
KIAA2002; TSPAN3	PREDICTED: HYPOTHETICAL PROTEIN LOC79834 ISOFORM 1.	SHS*SPSQIPK	5	1		6	NS	4.12834
LARP1	ISOFORM 1 OF LA-RELATED PROTEIN 1.	AVT*PVPTKTEEVSNLK	9	7	1	17	NS	5.28259
LARP1	ISOFORM 1 OF LA-RELATED PROTEIN 1.	ESPRPLQLPGAEGPAIS*DGEEGGGEPGAGGGAAGAAGAGR	7		5	12	7.71582	NS
LARP1	ISOFORM 1 OF LA-RELATED PROTEIN 1.	GLSAS*LPDLDSENWIEVK		6	5	11	6.1016	4.87573
LEO1	ISOFORM 1 OF RNA POLYMERASE-ASSOCIATED PROTEIN LEO1.	KLTS*DEEGEPSGK	6	5		11	NS	5.1845
LIG1	DNA LIGASE 1.	VLGS*EGEEEDEALSPAK	5		2	7	5.12807	NS
LIMA1	ISOFORM BETA OF LIM DOMAIN AND ACTIN-BINDING PROTEIN 1.	SEVQQPVHPKPLSPDS*R	1	5	7	13	NS	4.64865
LMNA	ISOFORM A OF LAMIN-A/C.	SGAQASST*PLSPTR	5		1	6	5.12807	NS
LMNA	ISOFORM A OF LAMIN-A/C.	ASSHSSQTQGGGS*VTK	9	2		11	4.70024	8.46315
LMO7	ISOFORM 3 OF LIM DOMAIN ONLY PROTEIN 7.	TSTTGVATTQSPT*PR	5	3		8	NS	4.12834
LMO7	ISOFORM 3 OF LIM DOMAIN ONLY PROTEIN 7.	VTTEIQLPSQS*PVEEQSPASLSSLR	6		6	12	6.41073	NS
LOC151438; MAP4K4	ISOFORM 1 OF MITOGEN-ACTIVATED PROTEIN KINASE KINASE KINASE KINASE 4.	RDS*PLQGSGQQNSQAGQR	8	5	1	14	NS	4.37188
LOC151877; MAGI1	ISOFORM 2 OF MEMBRANE-ASSOCIATED GUANYLATE KINASE, WW AND PDZ DOMAIN- CONTAINING PROTEIN 1.	KDS*QNSSQHSVSSHR	5			5	5.12807	4.12834
LPXN	LEUPAXIN.	STLQDS*DEYSNPAPLPLDQHSR	4		1	5	3.8765	NS
MAP1A	MICROTUBULE-ASSOCIATED PROTEIN 1A.	WLAES*PVGLPPEEEDKLTR		8	6	14	8.61458	6.1016
MAP1A	MICROTUBULE-ASSOCIATED PROTEIN 1A.	VPPPRS*PQAQEAPVNIDEGLTGCTIQLLPAQDK		7	2	9	7.34969	NS
MAP1B	MICROTUBULE-ASSOCIATED PROTEIN 1B.	KES*KEETPEVTK	2	8	8	18	NS	3.87023
MAP1B	MICROTUBULE-ASSOCIATED PROTEIN 1B.	ESS*PLYS*PTFSDSTSAVK		4	5	9	NS	4.87573
MAP1B	MICROTUBULE-ASSOCIATED PROTEIN 1B.	SPSLSPS*PPSPLEK	6	2		8	NS	5.1845
MAP1B	MICROTUBULE-ASSOCIATED PROTEIN 1B.	KLGDVSPT*QIDVSQFGSFK	1	8	5	14	5.30974	NS
MARK2	ISOFORM 7 OF SERINE/THREONINE-PROTEIN KINASE MARK2.	SRNS*PLLER	5	10		15	NS	4.12834
MARK2	ISOFORM 7 OF SERINE/THREONINE-PROTEIN KINASE MARK2.	VPAS*PLPGLER	6			6	6.41073	5.1845
MAST2	ISOFORM 2 OF MICROTUBULE-ASSOCIATED SERINE/THREONINE-PROTEIN KINASE 2.	KLS*NPDIFSSTGK		6	4	10	6.1016	NS
MCM2	DNA REPLICATION LICENSING FACTOR MCM2.	GNDPLTSS*PGR	2	8	8	18	NS	3.87023
MCM2	DNA REPLICATION LICENSING FACTOR MCM2.	RGNDPLTS*SPGR	5		1	6	5.12807	NS
MGC15523	HYPOTHETICAL PROTEIN LOC124565 ISOFORM A.	ARET*VENLPPLPLDPVLR		3	5	8	NS	4.87573
MGMT	METHYLATED-DNA--PROTEIN-CYSTEINE METHYLTRANSFERASE.	GAGATSGS*PPAGRN	8	2		10	NS	7.35625
MTMR3	ISOFORM A OF MYOTUBULARIN-RELATED PROTEIN 3.	S*LELSSLAGPGEDPLSADSLGKPTR			5	5		4.87573
MVP	MAJOR VAULT PROTEIN.	VASGPSPGEGIS*PQSAQAPQAPGDNHVVPVLR	4			4	3.8765	NS
MYBBP1A	ISOFORM 1 OF MYB-BINDING PROTEIN 1A.	NQKPSQVNGAPGS*PTEPAGQK	4			4	3.8765	NS
NES	NESTIN.	QEASTGQSPEDHASLAPPLS*PDHSSLEAK	2	5	8	15	NS	3.87023
NF1	ISOFORM 4 OF NEUROFIBROMIN.	SNSGLATYS*PPMGPVSER	5	1		6	NS	4.12834
NFATC4	NUCLEAR FACTOR OF ACTIVATED T-CELLS, CYTOPLASMIC 4.	FGLGS*PLPS*PR	5	4		9	NS	4.12834
NIPBL	ISOFORM 2 OF NIPPED-B-LIKE PROTEIN.	AITSLLGGGS*PK		9		9	9.89264	NS
NKAP	HYPOTHETICAL PROTEIN NKAP.	IGELGAPEVWGLS*PK		6		6	6.1016	NS
NOP5/NOP58; SUMO1	NUCLEOLAR PROTEIN NOP5.	HIKEEPLS*EEEPCTSTAIASPEK		13	1	14	15.094	NS
OSBP	OXYSTEROL-BINDING PROTEIN 1.	S*LSELESLKLPAESNEK		4	5	9	NS	4.87573
OSBP	OXYSTEROL-BINDING PROTEIN 1.	MLAES*DES*GDEESVSQTDKTELQNTLR		7	11	18	7.34969	12.4786
OSBP	OXYSTEROL-BINDING PROTEIN 1.	SLS*ELESLKLPAESNEK		5	5	10	4.87573	4.87573
PDLIM2	ISOFORM 3 OF PDZ AND LIM DOMAIN PROTEIN 2.	GGTPAFLPSSLS*PQSSLPASR	4			4	3.8765	NS
PFKP	6-PHOSPHOFRUCTOKINASE TYPE C.	GRS*FAGNLNTYK	7	6		13	NS	6.2622
PGRMC1	MEMBRANE-ASSOCIATED PROGESTERONE RECEPTOR COMPONENT 1.	GDQPAASGDS*DDDEPPPLPR	16		2	18	19.9376	9.38067
PHLDB2	ISOFORM 2 OF PLECKSTRIN HOMOLOGY-LIKE DOMAIN FAMILY B MEMBER 2.	NDELLSDLTRT*PPPPSSTFPK		1	5	6	NS	4.87573
PLEKHA5	ISOFORM 1 OF PLECKSTRIN HOMOLOGY DOMAIN-CONTAINING FAMILY A MEMBER 5.	TNS*MQQLEQWIK		10	5	15	11.1813	4.87573
PPAN	ISOFORM 2 OF SUPPRESSOR OF SWI4 1 HOMOLOG.	VGGS*DEEASGIPSR	7	1	3	11	4.66535	NS
PRCC	PROLINE-RICH PROTEIN PRCC.	IAAPELHKGDS*DS*EEDEPTK	4			4	3.8765	NS
PRICKLE1	PRICKLE-LIKE PROTEIN 1.	SRS*DNALNLVTER	6	4		10	NS	5.1845
PRKAR2A	PRKAR2A PROTEIN.	VADAKGDS*ES*EEDEDLEVPVPSR	38	11	11	60	16.7643	11.4505
PRKAR2A	PRKAR2A PROTEIN.	RVS*VCAETYNPDEEEEDTDPR		7	3	10	7.34969	NS
PRKCDBP	PROTEIN KINASE C, DELTA BINDING PROTEIN.	APEPLGPADQSELGPEQLEAEVGES*S*DEEPVESR			30	30	NS	37.8561
PRKD1	PROTEIN KINASE D1.	RLS*NVSLTGVSTIR	5	2		7	NS	4.12834
PRPF38B	NOVEL PROTEIN.	RRS*QS*IEQESQEK	2	5	9	16	NS	4.80963
PSMD2	26S PROTEASOME NON-ATPASE REGULATORY SUBUNIT 2.	APVQPQQS*PAAAPGGTDEKPSGK	6			6	6.41073	5.1845
PTGES3	PROSTAGLANDIN E SYNTHASE 3.	DWEDDS*DEDMSNFDR	1	9	6	16	6.37956	NS
PWP1	PERIODIC TRYPTOPHAN PROTEIN 1 HOMOLOG.	LQEEGGGS*DEEETGSPSEDGMQSAR	8	3	1	12	NS	4.37188
RAB3B	RAS-RELATED PROTEIN RAB-3B.	MSDS*LDTDPSMLGSSK	5		1	6	5.12807	NS
RABEP1	ISOFORM 1 OF RAB GTPASE-BINDING EFFECTOR PROTEIN 1.	AQS*TDSLGTSGSLQSK	9	2	3	14	4.70024	NS
RALBP1	RALA-BINDING PROTEIN 1.	AGKEPAKPS*PSR	4		2	6	3.8765	NS
RALGPS2	RAL GEF WITH PH DOMAIN AND SH3 BINDING MOTIF 2, ISOFORM 2.	CHS*LGYNFIHK		10	2	12	11.1813	NS
RAPGEF6	PDZ DOMAIN-CONTAINING GUANINE NUCLEOTIDE EXCHANGE FACTOR I.	RSS*LLNAK	2	9	2	13	4.21051	NS
RAPH1	ISOFORM RMO1-RAPH1 OF RAS-ASSOCIATED AND PLECKSTRIN HOMOLOGY DOMAINS- CONTAINING PROTEIN 1.	QIASQFPPPPTPPAMESQPLKPVPANVAPQS*PPAVK	6			6	6.41073	5.1845
RBBP6	ISOFORM 1 OF RETINOBLASTOMA-BINDING PROTEIN 6.	ISKLEVTEIVKPS*PK		2	5	7	NS	4.87573
RBMX2	RNA-BINDING MOTIF PROTEIN, X-LINKED 2.	EVQAEQPSSSS*PR	4		2	6	3.8765	NS
RPRC1	HYPOTHETICAL PROTEIN.	KPNAGGS*PAPVR	1	8		9	5.30974	NS
RRAGD	ISOFORM 1 OF RAS-RELATED GTP-BINDING PROTEIN D.	MSPNETLFLEST*NK	4		1	5	3.8765	NS
RRBP1	ISOFORM 3 OF RIBOSOME-BINDING PROTEIN 1.	AERS*PNQGK	6			6	6.41073	5.1845
RRM2	RIBONUCLEOSIDE-DIPHOSPHATE REDUCTASE M2 CHAIN.	VPLAPITDPQQLQLS*PLK	7	1		8	4.66535	6.2622
SASH1	SAM AND SH3 DOMAIN-CONTAINING PROTEIN 1.	TCS*FGGFDLTNR		10		10	11.1813	NS
SCARF2	SCAVENGER RECEPTOR CLASS F MEMBER 2 PRECURSOR.	SAHTVEHGS*PR	4			4	3.8765	NS
SCYL1	KINASE-LIKE PROTEIN.	PSTQPRPDS*WGEDNWEGLETDSR		5		5	4.87573	NS
SFRS1	SPLICING FACTOR, ARGININE/SERINE-RICH 1.	VDGPRS*PSYGR	6	2		8	NS	5.1845
SFRS4	SPLICING FACTOR, ARGININE/SERINE-RICH 4.	EGRGES*ENAGTNQETR	6	2		8	NS	5.1845
SGPP1	SPHINGOSINE-1-PHOSPHATE PHOSPHATASE 1.	NS*LTGEEGQLAR	7			7	7.71582	6.2622
SH3PXD2A	SH3 MULTIPLE DOMAINS 1.	EAEEGPTGASESQDS*PR	4		2	6	3.8765	NS
SHROOM3	SHROOM-RELATED PROTEIN.	SMS*AEDLLER	8	6	1	15	NS	4.37188
SLTM	MODULATOR OF ESTROGEN INDUCED TRANSCRIPTION ISOFORM B.	ISS*KSPGHMVILDQTK		5	1	6	4.87573	NS
SNTB1	BASIC BETA 1 SYNTROPHIN.	GSPVSEIGWETPPPES*PR		6	4	10	6.1016	NS
SNW1	SNW DOMAIN-CONTAINING PROTEIN 1.	GPPS*PPAPVMHS*PSR	8	2		10	NS	7.35625
SORBS3	ISOFORM ALPHA OF VINEXIN.	LCDDGPQLPTS*PR	1	11	3	15	8.60275	NS
SRRM1	SERINE\/ARGININE REPETITIVE MATRIX 1.	KVELS*ESEEDKGGK		4	5	9	NS	4.87573
SRRM1	SERINE\/ARGININE REPETITIVE MATRIX 1.	RRS*PS*PPPTR	10	5	1	16	NS	6.22121
SRRM1	SERINE\/ARGININE REPETITIVE MATRIX 1.	TRHS*PT*PQQSNR	11	3		14	NS	10.7062
SRRM1	SERINE\/ARGININE REPETITIVE MATRIX 1.	APQTSSS*PPPVR	6		1	7	6.41073	NS
SRRM1	SERINE\/ARGININE REPETITIVE MATRIX 1.	HS*PTPQQSNR	14	4	4	22	6.03497	4.11894
SRRM1	SERINE\/ARGININE REPETITIVE MATRIX 1.	RRT*PT*PPPR	14	4	5	23	6.03497	NS
SRRM1	SERINE\/ARGININE REPETITIVE MATRIX 1.	RS*PS*PAPPPR	12	3	3	18	5.81944	4.08052
SRRM1	SERINE\/ARGININE REPETITIVE MATRIX 1.	TRHS*PT*PQQSNR	11	3		14	4.89086	NS
SRRM1	SERINE\/ARGININE REPETITIVE MATRIX 1.	RES*PS*PAPKPR	4		1	5	3.8765	NS
SRRM2	300 KDA PROTEIN.	ARS*RT*PPSAPSQSR	5	2		7	NS	4.12834
SRRM2	251 KDA PROTEIN.	SRAS*PATHR	7			7	7.71582	6.2622
SRRM2	300 KDA PROTEIN.	NHS*GS*RT*PPVALNSSR	5			5	5.12807	4.12834
SRRM2	251 KDA PROTEIN.	SRTS*PVTR	4		2	6	3.8765	NS
SSR1	ISOFORM 1 OF TRANSLOCON-ASSOCIATED PROTEIN SUBUNIT ALPHA PRECURSOR.	VEMGTSSQNDVDMSWIPQETLNQINKAS*PR		7	1	8	7.34969	NS
SSRP1	FACT COMPLEX SUBUNIT SSRP1.	EGMNPSYDEYADS*DEDQHDAYLER	2	16	13	31	11.3239	8.9122
STARD13	ISOFORM 2 OF STAR-RELATED LIPID TRANSFER PROTEIN 13.	ALS*IESLSPTDSSNGVNWR		6	1	7	6.1016	NS
SYNPO2	SYNAPTOPODIN 2.	AQS*PTPSLPASWK		7	2	9	7.34969	NS
TAF3	TRANSCRIPTION INITIATION FACTOR TFIID SUBUNIT 3.	RPLDS*PEAEELPAMK	4		1	5	3.8765	NS
TBC1D10B	CDNA FLJ13130 FIS, CLONE NT2RP3002972, WEAKLY SIMILAR TO HALOCYNTHIA RORETZI HRPET-1.	QQPPLGPSSSLLS*LPGLK	7			7	7.71582	6.2622
TBX3	ISOFORM II OF T-BOX TRANSCRIPTION FACTOR TBX3.	SSTLSSSSMSLS*PK	6		2	8	6.41073	NS
TJAP1	ISOFORM 1 OF TIGHT JUNCTION-ASSOCIATED PROTEIN 1.	GS*PEEELPLPAFEK		8	4	12	8.61458	NS
TJP1	ISOFORM LONG OF TIGHT JUNCTION PROTEIN ZO-1.	IDS*PGFKPASQQK		5	2	7	4.87573	NS
TMF1	TATA ELEMENT MODULATORY FACTOR.	SVSEINS*DDELSGK	9	1	6	16	6.89695	NS
TMPO	THYMOPOIETIN ISOFORM BETA.	GPPDFS*S*DEEREPT*PVLGSGAAAAGR	5			5	5.12807	4.12834
TNKS1BP1	182 KDA TANKYRASE 1-BINDING PROTEIN.	RDS*LGAYASQDANEQGQDLGKR		6	2	8	6.1016	NS
TNRC15	HYPOTHETICAL PROTEIN DKFZP686O20169.	ALSSGGSITS*PPLSPALPK	8	1	2	11	5.76321	NS
TNS1	TENSIN-1.	HVAYGGYST*PEDR	5		2	7	5.12807	NS
TP53BP1	ISOFORM 1 OF TUMOR SUPPRESSOR P53-BINDING PROTEIN 1.	SGTAETEPVEQDSS*QPSLPLVR			6	6	NS	6.1016
TP53BP1	ISOFORM 1 OF TUMOR SUPPRESSOR P53-BINDING PROTEIN 1.	TSS*GTSLSAMHSSGSSGK			6	6	NS	6.1016
TP53RK	TP53-REGULATING KINASE.	ATT*PADGEEPAPEAEALAAAR	4			4	3.8765	NS
TSC1	HAMARTIN.	GGFDS*PFYR	2	9	7	18	4.21051	NS
TSC2	ISOFORM 1 OF TUBERIN.	S*SSSPELQTLQDILGDPGDK	1	8	2	11	5.30974	NS
UBAP2L	ISOFORM 2 OF UBIQUITIN-ASSOCIATED PROTEIN 2-LIKE.	STSAPQMS*PGSSDNQSSSPQPAQQK	5			5	5.12807	4.12834
USP6NL	PREDICTED: USP6 N-TERMINAL LIKE ISOFORM 1.	IEVLPVDTGAGGYSGNSGS*PK	5		2	7	5.12807	NS
USP6NL	PREDICTED: USP6 N-TERMINAL LIKE ISOFORM 1.	IEVLPVDTGAGGYSGNS*GSPK		5		5	4.87573	NS
VCL	ISOFORM 1 OF VINCULIN.	GQGSS*PVAMQK	5		1	6	5.12807	NS
WDR44	WD REPEAT DOMAIN 44 PROTEIN.	VGNES*PVQELK	4			4	3.8765	NS
YBX1	NUCLEASE SENSITIVE ELEMENT-BINDING PROTEIN 1.	NYQQNYQNS*ESGEKNEGSESAPEGQAQQR	1	10	6	17	7.47891	NS
YBX1	NUCLEASE SENSITIVE ELEMENT-BINDING PROTEIN 1.	NYQQNYQNSESGEKNEGS*ESAPEGQAQQR	1	7	7	15	4.27626	4.64865
YTHDC1	ISOFORM 1 OF YTH DOMAIN-CONTAINING PROTEIN 1.	AKS*PT*PDGSER	7	1	2	10	4.66535	NS
Supplementary Table 2. Significantly alterered phosphopeptides based on spectral counts. NS = not significant.
