# Supplementary material for: Phosphoproteomics Profiling of Human Skin Fibroblast Cells Reveals Pathways and Proteins Affected by Low Doses of Ionizing Radiation
Source: PLoS One. 2010 Nov 30;5(11):e14152. doi: 10.1371/journal.pone.0014152 (PMC2994767; doi:10.1371/journal.pone.0014152)
Supplement: Table S4 — Potential PKA substrates identified using SCANSITE. (0.21 MB XLS) [file pone.0014152.s005.xls]

## Sheet: Sheet1
Gene	Description	Peptide	Site	Score	Percentile	Sequence	SA
ALS2	ISOFORM 1 OF ALSIN.	R.RLS*LPGLLSQVS*PR.L	S483	0.2667	0.00044	EGGSRRLSLPGLLSQ	0.626
ALS2CR19	ISOFORM 1 OF AMYOTROPHIC LATERAL SCLEROSIS 2 CHROMOSOME REGION CANDIDATE GENE 19 PROTEIN.	K.SS*SLESLQTAVAEVR.K	S745	0.5265	0.01509	TLGLKKSSSLESLQT	1.575
C10orf9	ISOFORM 2 OF CYCLIN FOLD PROTEIN 1.	SAS*ADNLTLPR	S326	0.6139	0.04374	SARKRSASADNLTLP	1.171
C11orf58	SMALL ACIDIC PROTEIN.	R.S*ASPDDDLGSSNWEAADLGNEER.K	S17	0.5551	0.02153	HGVKRSASPDDDLGS	1.793
C9orf142	HYPOTHETICAL PROTEIN C9ORF142.	R.KS*PRPAGPQLFLPDPDPQR.G	S152	0.5712	0.02638	TAVSPRKSPRPAGPQ	5.633
CDC42EP1	ISOFORM 1 OF CDC42 EFFECTOR PROTEIN 1.	R.RSDS*LLSFR.L	S192	0.4984	0.01112	PGLRRSDSLLSFRLD	0.626
CG030; RPL34	60S RIBOSOMAL PROTEIN L34.	RLS*YNTASNK	S12	0.2484	0.00028	LTYRRRLSYNTASNK	1.873
CTR9	136 KDA PROTEIN.	KGS*GS*EQEGEDEEGGER	S941	0.4516	0.00709	KKKRRKGSGSEQEGE	1.396
DAB2IP	DAB2 INTERACTING PROTEIN.	K.SLS*MVDLQDAR.T	S747	0.6138	0.04368	ANGGKSLSMVDLQDA	0.416
FLJ23908	HYPOTHETICAL PROTEIN FLJ23908.	SFS*LDPLMER	S120	0.5508	0.0204	STLPRSFSLDPLMER	0.759
GOLGA4	ISOFORM 1 OF GOLGIN SUBFAMILY A MEMBER 4.	R.VPS*VESLFR.S	S71	0.6025	0.03831	KLQLRVPSVESLFRS	0.607
HN1	HEMATOLOGICAL AND NEUROLOGICAL EXPRESSED 1 ISOFORM 1.	R.RNS*SEASSGDFLDLK.G	S87	0.3647	0.00265	SGLQRRNSSEASSGD	2.355
HS1BP3	HS1-BINDING PROTEIN 3.	R.KLS*PQDPSEDVSSVDPLK.L	S249	0.4233	0.00536	FGPGRKLSPQDPSED	2.265
IGF2BP3	insulin-like growth factor 2 mRNA binding protein 3	GSS*RQGS*PGSVSK	S184	0.6003	0.03732	RGSSRQGSPGSVSKQ	1.079
IRS2	INSULIN RECEPTOR SUBSTRATE 2 INSERTION MUTANT (FRAGMENT).	TYS*LTTPAR	S577	0.53	0.01577	GLRKRTYSLTTPARQ	1.193
ITGA4	INTEGRIN ALPHA-4 PRECURSOR.	R.RDS*WSYINSK.S	S1021	0.3204	0.00137	QEENRRDSWSYINSK	2.218
KIAA1468	KIAA1468 PROTEIN.	AGS*ISTLDSLDFAR	S180	0.5566	0.02195	GQLNRAGSISTLDSL	0.416
LOC151438; MAP4K4	ISOFORM 1 OF MITOGEN-ACTIVATED PROTEIN KINASE KINASE KINASE KINASE 4.	RDS*PLQGSGQQNSQAGQR	S639	0.339	0.00186	PVLSRRDSPLQGSGQ	2.218
LOC643025; PGAM4	PROBABLE PHOSPHOGLYCERATE MUTASE 4.	R.RS*YDVPPPPMEPDHPFYSNISK.D	S118	0.5266	0.01512	QVKIWRRSYDVPPPP	2.288
LRRC16	LEUCINE RICH REPEAT CONTAINING 16.	K.RSS*GFISELPSEEGK.K	S968	0.5511	0.02045	LRQEKRSSGFISELP	0.484
LRRFIP2	ISOFORM 1 OF LEUCINE-RICH REPEAT FLIGHTLESS-INTERACTING PROTEIN 2.	R.RGS*GDTSSLIDPDTSLSELR.D	S328	0.4246	0.00543	GNSSRRGSGDTSSLI	1.42
MAP1B	MICROTUBULE-ASSOCIATED PROTEIN 1B.	KES*KEETPEVTK	S561	0.5307	0.01591	SKSVRKESKEETPEV	6.38
MAP3K7IP2	ISOFORM 1 OF MITOGEN-ACTIVATED PROTEIN KINASE KINASE KINASE 7- INTERACTING PROTEIN 2.	R.SNS*ISQIPSLEEMQQLR.S	S582	0.5028	0.01164	RRLKRSNSISQIPSL	1.118
MAP4	ISOFORM 1 OF MICROTUBULE-ASSOCIATED PROTEIN 4.	K.KCS*LPAEEDSVLEK.L	S636	0.3843	0.00341	TGTGKKCSLPAEEDS	0.424
MATR3	MATRIN-3.	R.RDS*FDDRGPSLNPVLDYDHGSR.S	S188	0.4154	0.00494	KRHFRRDSFDDRGPS
MTMR3	ISOFORM A OF MYOTUBULARIN-RELATED PROTEIN 3.	S*LELSSLAGPGEDPLSADSLGKPTR	S647	0.4594	0.00763	KWQEHRRSLELSSLA	1.388
NSFL1C	ISOFORM 2 OF NSFL1 COFACTOR P47.	K.KS*PNELVDDLFK.G	S114	0.4274	0.00558	VGPPRKKSPNELVDD	5.493
OSBP	OXYSTEROL-BINDING PROTEIN 1.	SLS*ELESLKLPAESNEK	S240	0.6137	0.04361	TALQRSLSELESLKL	0.839
PDAP1	28 KDA HEAT- AND ACID-STABLE PHOSPHOPROTEIN.	K.S*LDSDES*EDEEDDYQQK.R	S57	0.5592	0.02269	DPKKEKKSLDSDESE	2.267
PLEKHA5	ISOFORM 1 OF PLECKSTRIN HOMOLOGY DOMAIN-CONTAINING FAMILY A MEMBER 5.	TNS*MQQLEQWIK	S410	0.5268	0.01515	RVIQRTNSMQQLEQW	2.197
PRICKLE1	PRICKLE-LIKE PROTEIN 1.	K.SRS*DNALNLVTER.K	S683	0.6033	0.03867	RRSRKSRSDNALNLV	2.271
PRICKLE1	PRICKLE-LIKE PROTEIN 1.	SRS*DNALNLVTER	S683	0.6033	0.03867	RRSRKSRSDNALNLV	2.271
PRKD1	PROTEIN KINASE D1.	RLS*NVSLTGVSTIR	S205	0.3379	0.00183	GVRRRRLSNVSLTGV	0.824
PRKD1	PROTEIN KINASE D1.	R.S*VVGTPAYLAPEVLR.N	S742	0.5127	0.01295	GEKSFRRSVVGTPAY	0.642
PRPF38B	NOVEL PROTEIN.	RRS*QS*IEQESQEK	S527	0.3994	0.00415	DKHDRRRSQSIEQES	1.917
SASH1	SAM AND SH3 DOMAIN-CONTAINING PROTEIN 1.	R.SHS*LDDLQVEPGAEQDVPTEVTEPPPQIVPEVPQK.T	S839	0.5955	0.03536	DTWPRSHSLDDLQVE	1.288
SGPP1	SPHINGOSINE-1-PHOSPHATE PHOSPHATASE 1.	NS*LTGEEGQLAR	S112	0.219	0.00011	AGALRRNSLTGEEGQ	1.183
SH3BP4	SH3-DOMAIN BINDING PROTEIN 4.	R.SYS*LSELSVLQAK.S	S246	0.5721	0.02668	FRSKRSYSLSELSVL	1.234
SH3KBP1	ISOFORM 1 OF SH3-DOMAIN KINASE-BINDING PROTEIN 1.	K.LRPRS*IEVENDFLPVEK.T	S230	0.4896	0.01012	PIKLRPRSIEVENDF	0.838
SRRM1	SERINE/ARGININE REPETITIVE MATRIX 1.	RS*PS*PAPPPR	S560	0.2039	7e-05	PPTRRRRSPSPAPPP	3.775
SRRM1	SERINE/ARGININE REPETITIVE MATRIX 1.	RRS*PS*PPPTR	S549	0.2435	0.00024	PRGRRRRSPSPPPTR	3.775
SRRM1	SERINE\/ARGININE REPETITIVE MATRIX 1.	K.KET*ESEAEDNLDDLEK.H	T872	0.5427	0.01843	APEPKKETESEAEDN	4.604
STMN1	STATHMIN.	R.AS*GQAFELILSPR.S	S16	0.4827	0.00948	KELEKRASGQAFELI	1.052
STMN1	STATHMIN.	R.AS*GQAFELILSPR.S	S16	0.4827	0.00948	KELEKRASGQAFELI	1.052
STXBP5	ISOFORM 1 OF SYNTAXIN-BINDING PROTEIN 5.	R.KLS*LPTDLKPDLDVK.D	S759	0.343	0.00198	AKMSRKLSLPTDLKP	0.932
STXBP5	ISOFORM 1 OF SYNTAXIN-BINDING PROTEIN 5.	R.KLS*LPTDLKPDLDVK.D	S403	0.4709	0.0085	AAVSKKASPEAASTP	1.679
TNS3	TUMOR ENDOTHELIAL MARKER 6.	R.KLS*LGQYDNDAGGQLPFSK.C	S776	0.3151	0.00125	GGRLRKLSLGQYDND	0.716
TPI1	ISOFORM 2 OF TRIOSEPHOSPHATE ISOMERASE.	K.QS*LGELIGTLNAAK.V	S21	0.36	0.00248	KMNGRKQSLGELIGT	1.503
UTP18	U3 SMALL NUCLEOLAR RNA-ASSOCIATED PROTEIN 18 HOMOLOG.	R.KT*SSDDES*EEDEDDLLQR.T	T204	0.3768	0.00311	AETTKRKTSSDDESE	3.885
ZNF521	ZNF521 PROTEIN (FRAGMENT).	R.ALS*PLSPVAIEQTSLK.M	S605	0.5959	0.03553	GKKSRALSPLSPVAI	0.437
Supplementary Table 4. Potential PKA substrates identified using SCANSITE.
